# Supplementary material for: Oxidosqualene cyclases involved in the biosynthesis of triterpenoids in Quercus suber cork
Source: Sci Rep. 2020 May 15;10:8011. doi: 10.1038/s41598-020-64913-5 (PMC7229149; doi:10.1038/s41598-020-64913-5)
Supplement: Supplementary file 2 — Supplementary Information 2. [file 41598_2020_64913_MOESM2_ESM.xlsx]

## Sheet: Sheet1
Hydroxy-friedelin	Busta et al.
mz	abundance
50.1	750
51.1	341
53.1	612
54.2	628
55.1	40224
56.1	2736
57.1	13708
58.1	1881
59.1	10850
60.05	1245
61.1	2832
66.1	1002
67.1	34848
68.1	16412
69.1	82976
70.1	6540
71.1	8080
72.15	5774
73.1	217896
74.1	19423
75.1	73165
76.1	7055
77.1	10180
78.1	1963
79.1	16000
80.15	4520
81.1	63808
82.1	17288
83.1	25696
84.1	476
85.1	3316
87	281
87.2	1093
88.1	111
89.05	1559
91.1	15184
92.1	2028
93.1	31648
94.1	7500
95.1	99392
96.1	20640
97.1	13320
98.1	1287
99.1	3344
100.05	671
101.1	21069
102.1	3087
103.1	8912
104.1	1474
105.1	18536
106.1	5536
107.1	40672
108.1	8888
109.1	85504
110.1	8108
111.1	15272
112.1	2298
113.1	3456
114.3	953
115.1	9770
116.05	1912
117.1	7688
118.1	2136
119.1	26500
120.1	6360
121.1	50464
122.1	10128
123.1	46208
124.1	9356
125.15	11552
126.1	1492
127.1	2911
128.1	1614
129.1	47436
130.1	12402
131.1	16356
132.1	4214
133.1	28432
134.1	8600
135.1	36984
136.1	3652
137.1	24796
138.15	3388
139.1	1574
140.15	560
141.1	3159
142.05	9712
143.1	160740
144.1	20981
145.1	23680
146.1	6920
147.1	29424
148.1	10324
149.1	35912
150.15	5928
151.15	11420
152.15	4876
153.1	1278
154.05	1229
155.1	9207
156.1	13121
157.1	23027
158.1	11609
159.1	149796
160.1	28684
161.1	34812
162.1	8772
163.15	15616
164.15	1684
165.1	3036
166.15	2859
167.1	3967
168.15	1158
169.1	33457
170.05	9038
171.1	10090
172.1	3461
173.1	10268
174.1	4168
175.15	12008
176.15	5216
177.2	13120
178.2	2763
179.2	6604
180.2	1529
181.1	7925
182.1	9158
183.1	20005
184.15	5232
185.1	7139
186.15	4178
187.1	9052
188.2	4374
189.2	20092
190.2	3708
191.2	21788
192.15	2296
193.2	3788
194.2	996
195.1	13304
196.05	5792
197.1	21097
198.1	4738
199.2	3472
200.15	1403
201.2	10804
202.15	6478
203.2	15412
204.2	5644
205.2	33028
206.2	7892
207.2	8476
208.15	2641
209.1	7272
210.1	2807
211.15	17146
212.15	7441
213.15	14688
214.2	3800
215.2	8376
216.2	8254
217.2	7496
218.2	7724
219.2	7652
220.2	536
221.2	1795
222.2	558
223.15	3771
224.1	2144
225.1	7547
226.15	1946
227.15	5041
228.2	1575
229.2	11692
230.2	5662
231.2	452
234.2	860
235.25	2834
236.15	7422
237.1	4931
238.2	1586
239.15	4247
240.25	1303
241.2	2573
242.2	2006
243.2	8508
244.15	4881
245.2	16168
249.2	1360
250.25	1464
251.15	10379
252.15	2608
253.15	4325
254.2	912
255.2	2004
256.25	269
257.25	4684
258.2	2359
259.2	1880
260.25	2607
261.3	2169
262.2	3507
263.2	4655
264.2	2250
265.2	3941
266.2	2307
267.2	2969
268.2	984
269.2	309
270.25	278
271.2	14609
272.2	8311
273.2	18940
274.3	1136
275.3	984
276.2	694
277.2	3498
278.2	1879
279.2	14500
280.15	4329
281.15	3089
282	198
282.3	745
283.2	616
284.25	118
285.25	2682
286.3	934
288.25	73
289.25	738
290.3	200
291.2	3206
292.15	2708
293.25	4092
294.15	1188
295.25	1679
296.15	1260
297.25	1493
299.25	509
300.25	1749
301.3	1768
304.3	292
305.2	10495
306.1	3777
307.2	2132
308.15	1285
309.25	1693
310.2	1082
313.25	259
315.15	171
316.2	134
316.4	292
317.25	2780
318.3	897
319.2	6549
320.25	3026
321.2	2024
322.25	817
323.25	675
324.5	216
325.3	330
326.3	166
327.25	1708
328.25	731
329.3	888
330.15	441
331.5	474
332.2	493
333.35	2629
334.25	5554
335.25	3295
336.25	3456
337.25	1376
338.3	546
339.3	561
340.3	883
341.3	6112
342.3	2934
343.25	3396
344.3	369
345.25	1931
346.4	811
347.3	11709
348.25	4328
349.25	1116
350.1	498
351.3	3750
352.35	1564
353.3	802
354.3	924
355.3	1999
356.25	852
357.3	856
358.2	358
359.2	1779
360.25	881
361.25	7786
362.3	5461
363.3	2513
364.2	252
364.4	326
365.35	2018
366.35	4981
367.3	6897
368.35	1856
369.3	869
370.3	148
371.3	326
372.2	234
373.2	258
373.4	513
374.2	1214
375.25	10049
376.3	3878
377.35	1108
378.25	112
379.4	351
380.3	121
381.35	2358
382.35	513
383.35	638
385.4	4665
386.4	1198
387.15	699
387.4	766
388.5	144
389.5	1080
390.3	4322
391.3	3995
392.3	1401
393.3	696
395.2	812
395.4	374
396.4	4361
397.35	1321
398.5	716
399.25	350
400.2	46
400.6	149
401.3	626
402.35	431
403.3	584
404.2	40
404.5	193
406.4	1942
407.4	1985
408.35	212
409.35	15677
410.4	5786
413.4	160
414.3	364
415.3	623
416.1	128
416.4	342
417.1	263
418.3	107
421.6	127
422.35	907
423.2	530
423.5	458
424.4	9040
425.45	4532
428.4	246
429.35	661
430.35	297
431.1	378
431.5	77
432.2	89
433.4	11
439.5	160
440.5	73
441.3	437
442.4	77
443.4	243
445.4	88
451.1	125
453.25	301
454.4	195
455.45	827
456.4	4377
457.4	6692
458.5	2533
459.5	796
460.65	312
467.45	2785
468.45	772
469.45	401
470.45	130
471.4	832
472.2	349
472.4	411
473.4	245
480.4	149
481.4	1006
482.4	656
483.4	1284
486.7	452
487.65	156
493.1	93
496.45	7756
497.45	2480
499.45	174200
500.45	67204
501.45	18627
502.45	3680
503.4	502
503.9	124
504.5	104
511.8	76
512.1	111
512.3	169
513.4	101
514.5	53806
515.45	21343
516.45	6046
517.5	1188
518.4	77
565.6	78
592.5	81
788.2	79
794.2	93
